# Supplementary material for: Involvement of the AMPK Pathways in Muscle Development Disparities across Genders in Muscovy Ducks
Source: Int J Mol Sci. 2024 Sep 21;25(18):10132. doi: 10.3390/ijms251810132 (PMC11432404; doi:10.3390/ijms251810132)
Supplement: Supplementary file 1 [file ijms-25-10132-s001.zip]

Archive with 1 entries (1 files):
- ijms-3159431-supplementary.pdf
